# Supplementary material for: Clusters of acidic and hydrophobic residues can predict acidic transcriptional activation domains from protein sequence
Source: Genetics. 2023 Jul 18;225(2):iyad131. doi: 10.1093/genetics/iyad131 (PMC10550315; doi:10.1093/genetics/iyad131)
Supplement: iyad131_Supplementary_Data [file iyad131_supplementary_data.zip]

Archive with 11 entries (11 files):
- S9_Collected_known_ADs.csv
- Supplemental Table Legends for Kotha and Staller 2023.docx
- Supplemental_Figures_GENETICS-2023-306271.pdf
- Table_S1_GENETICS-2023-306271.csv
- Table_S2_GENETICS-2023-306271.csv
- Table_S3_GENETICS-2023-306271.csv
- Table_S4_GENETICS-2023-306271.csv
- Table_S5_GENETICS-2023-306271.csv
- Table_S6_GENETICS-2023-306271.csv
- Table_S7_GENETICS-2023-306271.csv
- Table_S8_GENETICS-2023-306271.csv
