# Supplementary material for: Clusters of acidic and hydrophobic residues can predict acidic transcriptional activation domains from protein sequence
Source: Genetics. 2023 Jul 18;225(2):iyad131. doi: 10.1093/genetics/iyad131 (PMC10550315; doi:10.1093/genetics/iyad131)
Supplement: iyad131_Supplementary_Data [file iyad131_supplementary_data.zip › Table_S2_GENETICS-2023-306271.csv]

	AAs_used	predictions	GSL overlaps	proportion
0	WFYL_RKDE	144	26	0.18055555555555555
1	FYL_RKDE	172	29	0.1686046511627907
2	WYL_RKDE	253	30	0.11857707509881422
3	WFL_RKDE	91	19	0.2087912087912088
4	WFY_RKDE	449	34	0.0757238307349666
5	WFYL_KDE	142	20	0.14084507042253522
6	WFYL_RDE	133	17	0.12781954887218044
7	WFYL_RKE	406	29	0.07142857142857142
8	WFYL_RKD	346	46	0.1329479768786127
