# Supplementary material for: Clusters of acidic and hydrophobic residues can predict acidic transcriptional activation domains from protein sequence
Source: Genetics. 2023 Jul 18;225(2):iyad131. doi: 10.1093/genetics/iyad131 (PMC10550315; doi:10.1093/genetics/iyad131)
Supplement: iyad131_Supplementary_Data [file iyad131_supplementary_data.zip › Table_S3_GENETICS-2023-306271.csv]

	Window Size	Predictions	GSL overlap count	GSL overlap prop
0	29	410	40	0.0975609756097561
1	30	473	44	0.09302325581395349
2	31	293	32	0.10921501706484642
3	32	346	37	0.1069364161849711
4	33	395	40	0.10126582278481013
5	34	286	37	0.12937062937062938
6	35	190	25	0.13157894736842105
7	36	212	28	0.1320754716981132
8	37	248	31	0.125
9	38	279	33	0.11827956989247312
10	39	312	37	0.11858974358974358
11	40	147	21	0.14285714285714285
12	41	164	23	0.1402439024390244
13	42	189	27	0.14285714285714285
14	43	213	29	0.13615023474178403
15	44	134	14	0.1044776119402985
16	45	99	14	0.1414141414141414
17	46	117	20	0.17094017094017094
18	47	133	23	0.17293233082706766
19	48	85	15	0.17647058823529413
20	49	96	14	0.14583333333333334
