# Supplementary material for: Clusters of acidic and hydrophobic residues can predict acidic transcriptional activation domains from protein sequence
Source: Genetics. 2023 Jul 18;225(2):iyad131. doi: 10.1093/genetics/iyad131 (PMC10550315; doi:10.1093/genetics/iyad131)
Supplement: iyad131_Supplementary_Data [file iyad131_supplementary_data.zip › Table_S4_GENETICS-2023-306271.csv]

Composition	Predictions	GSL Overlaps	GSL Overlap Prop
['L']	194	26	0.13402061855670103
['M']	239	20	0.08368200836820083
['P']	401	29	0.07231920199501247
['F']	589	41	0.06960950764006792
['S']	692	42	0.06069364161849711
['Q']	856	45	0.052570093457943924
['I']	856	45	0.052570093457943924
['K']	856	45	0.052570093457943924
['R']	856	45	0.052570093457943924
['N']	856	45	0.052570093457943924
['Y']	856	45	0.052570093457943924
['W']	856	45	0.052570093457943924
['C']	856	45	0.052570093457943924
['E']	849	44	0.05182567726737338
['H']	249	12	0.04819277108433735
['V']	620	27	0.043548387096774194
['T']	562	21	0.037366548042704624
['A']	218	8	0.03669724770642202
['D']	31	1	0.03225806451612903
['G']	151	4	0.026490066225165563
