# Supplementary material for: Clusters of acidic and hydrophobic residues can predict acidic transcriptional activation domains from protein sequence
Source: Genetics. 2023 Jul 18;225(2):iyad131. doi: 10.1093/genetics/iyad131 (PMC10550315; doi:10.1093/genetics/iyad131)
Supplement: iyad131_Supplementary_Data [file iyad131_supplementary_data.zip › Table_S5_GENETICS-2023-306271.csv]

Composition	Predictions	GSL Overlaps	GSL Overlap Prop
['L', 'M']	101	17	0.16831683168316833
['L', 'F']	204	30	0.14705882352941177
['L', 'W']	236	30	0.1271186440677966
['L', 'G']	56	7	0.125
['L', 'Y']	268	33	0.12313432835820895
['L', 'H']	102	12	0.11764705882352941
['M', 'F']	314	34	0.10828025477707007
['L', 'P']	171	18	0.10526315789473684
['L', 'T']	200	21	0.105
['L', 'C']	279	29	0.1039426523297491
['I', 'L']	376	37	0.09840425531914894
['A', 'L']	92	9	0.09782608695652174
['L', 'V']	233	22	0.0944206008583691
['L', 'N']	369	34	0.0921409214092141
['F', 'H']	319	29	0.09090909090909091
['L', 'R']	321	29	0.09034267912772585
['A', 'F']	234	21	0.08974358974358974
['Q', 'D']	103	9	0.08737864077669903
['F', 'P']	415	36	0.08674698795180723
['L', 'K']	371	31	0.08355795148247978
