# Supplementary material for: Clusters of acidic and hydrophobic residues can predict acidic transcriptional activation domains from protein sequence
Source: Genetics. 2023 Jul 18;225(2):iyad131. doi: 10.1093/genetics/iyad131 (PMC10550315; doi:10.1093/genetics/iyad131)
Supplement: iyad131_Supplementary_Data [file iyad131_supplementary_data.zip › Table_S6_GENETICS-2023-306271.csv]

Composition	Predictions	GSL Overlaps	GSL Overlap Prop
['L', 'Q', 'D']	31	8	0.25806451612903225
['L', 'M', 'F']	119	26	0.2184873949579832
['A', 'L', 'D']	5	1	0.2
['L', 'F', 'H']	117	23	0.19658119658119658
['L', 'F', 'D']	22	4	0.18181818181818182
['L', 'N', 'D']	30	5	0.16666666666666666
['A', 'L', 'F']	97	16	0.16494845360824742
['L', 'F', 'G']	67	11	0.16417910447761194
['F', 'T', 'D']	44	7	0.1590909090909091
['L', 'F', 'P']	178	28	0.15730337078651685
['L', 'M', 'W']	126	19	0.15079365079365079
['I', 'L', 'D']	27	4	0.14814814814814814
['L', 'M', 'Y']	151	22	0.1456953642384106
['F', 'D', 'P']	28	4	0.14285714285714285
['L', 'Y', 'D']	14	2	0.14285714285714285
['F', 'Q', 'D']	131	18	0.13740458015267176
['L', 'M', 'C']	154	21	0.13636363636363635
['L', 'M', 'T']	111	15	0.13513513513513514
['L', 'Y', 'G']	74	10	0.13513513513513514
['L', 'M', 'H']	52	7	0.1346153846153846
